# Supplementary material for: Effector Functions of CD4+ T Cells at the Site of Local Autoimmune Inflammation—Lessons From Rheumatoid Arthritis
Source: Front Immunol. 2019 Mar 12;10:353. doi: 10.3389/fimmu.2019.00353 (PMC6422991; doi:10.3389/fimmu.2019.00353)
Supplement: Supplementary file 1 [file Table_1.xlsx]

## Sheet: Sheet1
		Psoriasis	RA	Crohn´s disease
	unique to each disease	B3GNT2,CARD14,CARM1	ABHD6, ACOXL, AFF3	ACSL6, ADAM30, ADCY3
		DDX58,EXOC2,FBXL19	ANKRD55, ARID5B, ATG5	ADCY7, AHSA2, APOBEC3G
		HLA-B, IFIH1,IFNLR1	ATM, BLK, C1QBP	ARPC2,ATF4, ATG16L1
		IL13, IL23A, IL4	C5, CASP8, CCL19	BRE, BSN,C1orf106
		ILF3, KCNH7,KLF4	CCL21, CCR6, CD226	C1orf53, C2orf74, CARD9
		LCE3B, LCE3D , LINC01185	CD28, CD5, CDK2	CCDC116, CCDC88B, CCL11
		MBD2, NFKBIA, POLI	CDK6, CEP57, CFLAR	CCL11, CCL13, CCL2
		PRM3 , PRSS53, PTRF	CLNK, COG6, CSF3	CCL7, CCR6,CD19
		RNF114, RUNX3, SLC45A1	CTLA4, DDX6, DNASE1L3	CD5,CD6, CDKAL1
		STARD6 , STAT2, TRAF3IP2	DRAIC, EOMES, ETV7	CEBPG, CH507-9B2.1
		ZC3H12C	FADS1, FADS2,FADS3	CISD1, CPEB4, CREB5
			GATA3, GRHL2, HLA-DRB1	CREM, CRTC3, CSF2
			IL20RB, IL6R, ILF3	CTDSP1, CTSW, CTSZ
			INPP5B, IRAK1, IRF5	CXCR1, CXCR2
			JAZF1, LBH, LINC01343	DAP, DBP, DCLRE1B
			LOC100506023, MED1	DENND1B, DNMT3A
			MMEL1, MTF1, NFKBIE	DNMT3B, EIF3C
			P2RY10, PADI4, PLCL2	EMSY, EPO, ERAP2
			POU3F1, PPIL4, PRKCH	ESRRA, FADS1, FADS2
			PRKCQ, PTPN11, PVT1	FAM213A, FASLG, FCGR2A
			PXK, RAD51B, RBPJ	FCGR2B, FCGR3A, FCGR3B
			RCAN1, RP11-517H2.6, RTKN2	FCMR, FCRLA, FIGNL1
			RUNX1, SFTPD, SH2B3	FLRT1, FOS, FOSL1
			SMIM20, SYNGR1, TEC	FOSL2, FUT2, FYN
			TLE3, TNFRSF14, TPD52	GALC, GART ,GCKR
			TRAF1, TXNDC11, UBASH3A	GPR18, GPR183, GPR35
			WDFY4,ZNF438	GPR65, GPX1, GPX4
				GSDMA, GSDMB, HCK
				HLA-DQA2, HMHA1, HSPA6
				ICAM1, ICAM3, ICOSLG
				IFNAR1, IFNAR2 ,IKZF1
				IL10, IL10RB, IL12RB2
				IL13, IL15RA, IL18R1
				IL18RAP, IL19, IL1R1
				IL1R2, IL1RL1, IL1RL2
				IL20, IL24, IL27
				IL3, IL31RA, IL4
				IL5, INPP5D, IP6K1
				IP6K2, IPMK, IRF1
				IRGM, IZUMO1, JAK2
				JAZF1, KIAA1841, KIF21B
				LACC1, LAT, LGALS9
				LGALS9C, LIF, LIME1
				LITAF, LNPEP, LRRK2
				LST1, LTA, LTB
				MAP3K8, MAPK1, MAPKAPK2
				MICB, MLH3, MLX
				MMP9, MST1, MST1R
				MSTO1, MTMR3, MUC1
				MYRF , NDFIP1, NFKBIL1
				NKX2-3, NOD2 ,NUPR1
				ORMDL3, OSM, PDLIM4
				PFKFB4, PHACTR2, PIGR
				PLCL1, PLTP,PMPCA
				PNKD, PPAN-P2RY11, PRDM1
				PRDX5, PSORS1C1, PTGDR2
				PTGER4, RABEP2,RASIP1
				RASSF5, RELA, REV3L
				RIMBP3, RIPK2, RIT1
				RMI2, RNASET2, RORC
				RP11-517H2.6, RPS6KA2
				RPS6KA4, RPS6KB1,RTEL1
				SBNO2, SCAMP3, SDCCAG3
				SH2B1, SLC10A4, SLC11A1
				SLC22A4, SLC22A5, SLC2A4RG
				SMAD3, SMURF1, SNAPC4
				SNX32, SP140, SPHK2
				SPRED1, SPRY4, STAT1
				SULT1A1, SULT1A2, TAB1
				THADA, TMBIM1, TMEM50B
				TNC, TNF, TNFRSF18
				TNFRSF4, TNFRSF6B,TNFSF11
				TNFSF15, TNFSF18,TNFSF4
				TNFSF8, TRAF3IP2,TRIB1
				TRPT1, TSPAN14, TUBD1
				TXK, UBE2D1, UBQLN4
				UCN, UCN2, USP4
				VAMP3, ZFP36L1, ZGPAT
				ZNF365, ZNF831, ZPBP
				ZPBP2
	Supplementary Table 1. Unique genetic variants associated to Rheumatoid Arthritis (RA), Psoriasis and Crohn´s disease referenced at Immunobase
	Figure 2. Common genetic variants associated to Rheumatoid Arthritis (RA), Psoriasis and Crohn´s disease correpsonding to Go biological process (enrichr), p= adjusted pvalue
